# Supplementary material for: Peri-Tumoural Lipid Composition and Hypoxia for Early Immune Response to Neoadjuvant Chemotherapy in Breast Cancer
Source: Int J Mol Sci. 2024 Aug 28;25(17):9303. doi: 10.3390/ijms25179303 (PMC11395063; doi:10.3390/ijms25179303)
Supplement: Supplementary file 1 [file ijms-25-09303-s001.zip]

Archive with 1 entries (1 files):
- ijms-3167486-supplementary.pdf
